# Supplementary material for: Assessing the Impact of Exercise on Quality of Life in Advanced-Stage Cancer Patients: A Systematic Review and Network Meta-Analysis of Randomized Controlled Trials
Source: Cancers (Basel). 2025 Jul 14;17(14):2329. doi: 10.3390/cancers17142329 (PMC12293842; doi:10.3390/cancers17142329)
Supplement: Supplementary file 1 [file cancers-17-02329-s001.zip]

Archive with 1 entries (1 files):
- cancers-3727377-supplementary.pdf
